# Supplementary material for: Characterization of the gut microbiota in Chinese children with overweight and obesity using 16S rRNA gene sequencing
Source: PeerJ. 2021 Jun 8;9:e11439. doi: 10.7717/peerj.11439 (PMC8194416; doi:10.7717/peerj.11439)
Supplement: Supplemental Information 4 [file peerj-09-11439-s004.zip]

Archive with 3 entries (2 files):
- Raw Data/
- Raw Data/Raw Data.xls
- __MACOSX/Raw Data/._Raw Data.xls
